# Supplementary material for: Superior Properties through Feedstock Development for Vat Photopolymerization Additive Manufacturing of High-Performance Biobased Feedstocks
Source: Materials (Basel). 2021 Aug 26;14(17):4843. doi: 10.3390/ma14174843 (PMC8432656; doi:10.3390/ma14174843)
Supplement: Supplementary file 1 [file materials-14-04843-s001.zip]

Archive with 1 entries (1 files):
- materials-1313244-supplementary.pdf
